# Supplementary material for: PAQR6 Upregulation Is Associated with AR Signaling and Unfavorite Prognosis in Prostate Cancers
Source: Biomolecules. 2021 Sep 18;11(9):1383. doi: 10.3390/biom11091383 (PMC8465620; doi:10.3390/biom11091383)
Supplement: Supplementary file 1 [file biomolecules-11-01383-s001.zip]

Archive with 2 entries (2 files):
- Figure S1.pdf
- Tables S1-S4.pptx
